# Supplementary material for: The Drosophila tumor necrosis factor Eiger promotes Myc supercompetition independent of canonical Jun N-terminal kinase signaling
Source: Genetics. 2024 Jul 10;228(1):iyae107. doi: 10.1093/genetics/iyae107 (PMC11373512; doi:10.1093/genetics/iyae107)
Supplement: iyae107_Supplementary_Data [file iyae107_supplementary_data.xlsx]

## Sheet: Sheet1
Data type	Experimental species	Symbol/name used in publication	Source – public	Source – published	Source – unpublished	Identifiers	New reagent	Comments
Data type (mandatory) Duplicate rows as needed. Order is flexible, but row titles must be preserved.	Experimental species (mandatory, "NA" okay)	Symbol/name used in publication (mandatory)	Source – public [stock center; company, data repository] (one of D,E,F mandatory)	Source -- published [PMID or 'this paper'] (one of D,E,F mandatory)	Source – unpublished [description, incl. lab of origin] (one of D,E,F mandatory)	Identifiers [format as ID_source:identifier] Separate multiple entries with semi-colon, space	New reagent (mandatory for new entities) Description, progenitor(s)	Comments (optional) Genotypes, purpose of reagent, additional information
gene (source not applicable)	D. melanogaster	NA	NA	NA	NA
strain, strain_background	D. melanogaster	NA	NA	NA	NA	NA
cell line	NA	NA	NA	NA	NA	NA	NA
transfected construct (in cell line)	NA	NA	NA	NA	NA	NA	NA
recombinant DNA reagent	NA	NA	NA	NA	NA	NA	NA
sequence-based reagent	NA	NA	NA	NA	NA	NA	NA
peptide, recombinant protein	NA	NA	NA	NA	NA	NA	NA
large-scale dataset	NA	NA	NA	NA	NA	NA	NA
commercial assay	NA	NA	NA	NA	NA	NA	NA
chemical compound, drug	NA	NA	NA	NA	NA	NA	NA
software, algorithm	NA	FIJI	https://fiji.sc/	NA	NA	NA	NA
software, algorithm	NA	Graph Pad/Prism 8	Graph Pad
genetic reagent (in whole organism)	D. melanogaster	ywhsFlp122	BDSC	Neufeld 1998		RRID: SCR_002798
genetic reagent (in whole organism)	D. melanogaster	hepr75	BDSC 6761	Glise et al 1995
genetic reagent (in whole organism)	D. melanogaster	traf4ex1		Cha et al 2003		FBal0194140
genetic reagent (in whole organism)	D. melanogaster	wgnPe00637	BDSC 17874
genetic reagent (in whole organism)	D. melanogaster	grndM10529	BDSC	Andersen et al 2015
genetic reagent (in whole organism)	D. melanogaster	grndDfBSC149	BDSC	Andersen et al 2015
genetic reagent (in whole organism)	D. melanogaster	Tak11	BDSC	Vidal et al 2001
genetic reagent (in whole organism)	D. melanogaster	Tak12	BDSC	Vidal et al 2001
genetic reagent (in whole organism)	D. melanogaster	UAS-BskDN	RRID: BDSC_6409
genetic reagent (in whole organism)	D. melanogaster	rnGal4	BDSC
genetic reagent (in whole organism)	D. melanogaster	TRE-dsRed 16		Chatterjee and Bohmann, 2012	D. Bohmann
genetic reagent (in whole organism)	D. melanogaster	wgnKO		Andersen et al 2015
genetic reagent (in whole organism)	D. melanogaster	Egr::GFP (fTRG)	VDRC	Sanchez et al 2019	Marco Milan	318615
genetic reagent (in whole organism)	D. melanogaster	egr3AG	BDSC	Kodra et al 2020
genetic reagent (in whole organism)	D. melanogaster	UAS-Grnd-IRKK	VDRC
genetic reagent (in whole organism)	D. melanogaster	UAS-egrIR		Igaki et al 2002	M. Miura
genetic reagent (in whole organism)	D. melanogaster	UAS-dTRAF4IR		Igaki et al 2002	M. Miura
genetic reagent (in whole organism)	D. melanogaster	UAS-egr#5/CyO		Igaki et al 2002	T. Igaki
genetic reagent (in whole organism)	D. melanogaster	UAS-dTRAF6IR		Igaki et al 2002	T. Igaki
genetic reagent (in whole organism)	D. melanogaster	UAS-grndintra		Andersen et al 2015	P. Leopold
genetic reagent (in whole organism)	D. melanogaster	UAS-grndextra		Andersen et al 2015	P. Leopold
genetic reagent (in whole organism)	D. melanogaster	act>CD2STOP>Gal4		Neufeld et al 1998
genetic reagent (in whole organism)	D. melanogaster	tub>CD2STOP>Gal4		Rhiner et al 2010
genetic reagent (in whole organism)	D. melanogaster	tub>mycSTOP>Gal4		de la Cova 2004
genetic reagent (in whole organism)	D. melanogaster
antibody	NA	anti-Digoxigenin-AP	Roche (Sigma)			11093274910
antibody	NA	guinea pig anti-Grnd	NA	Andersen et al 2015	P. Leopold
antibody	NA	rabbit anti-Caspase-3	Cell Signaling
antibody	NA	rabbit anti-GFP	ThermoFisher
antibody	NA	rabbit anti-Dcp-1	Cell Signaling
Drosophila food	NA	R-Food fly food	LabExpress
